# Supplementary material for: Simultaneous Inhibition of Ceramide Hydrolysis and Glycosylation Synergizes to Corrupt Mitochondrial Respiration and Signal Caspase Driven Cell Death in Drug-Resistant Acute Myeloid Leukemia
Source: Cancers (Basel). 2023 Mar 21;15(6):1883. doi: 10.3390/cancers15061883 (PMC10046858; doi:10.3390/cancers15061883)
Supplement: Supplementary file 1 [file cancers-15-01883-s001.zip]

Archive with 1 entries (1 files):
- cancers-2252288-supplementary.pdf
